# Supplementary material for: Meta-analysis of the impact of plant invasions on soil microbial communities
Source: BMC Ecol Evol. 2021 Sep 8;21:172. doi: 10.1186/s12862-021-01899-2 (PMC8425116; doi:10.1186/s12862-021-01899-2)
Supplement: Supplementary file 1 — Additional file 1: Cases and studies that evaluated the impact of invasive plant species on soil microorganism communities. This table shows all references considered in meta-analysis. All data needed to calculate the effect size are included. [file 12862_2021_1899_MOESM1_ESM.xlsx]

## Sheet: todo
	Reference	Title	Country	Ecosystem studied	Invaded ecosystem	Growth habit	Allelopathic substances	Family	Plant	Predictor	Xi	Xni	Nin	Nni	DSi	DSni	d	Var
1	Dieng et al, 2014	Effects of Jatopha curcas L. plantation on soil bacterial and fungal communities. Soil Biology and Biochemistry. 72: 105-115	SENEGAL	Tropical	Semi-arid ecosystems	Bush	Allelopathic	Euphorbiaceae	Jatopha curcas	Bacteria diversity	0.037	0.03	3	3	0.004	0.003	1.5839	0.8757
2	Dieng et al, 2014	Effects of Jatopha curcas L. plantation on soil bacterial and fungal communities. Soil Biology and Biochemistry. 72: 105-115	SENEGAL	Tropical	Semi-arid ecosystems	Bush	Allelopathic	Euphorbiaceae	Jatopha curcas	Bacteria diversity	0.029	0.031	3	3	0.002	0	-1.1314	0.7733
3	Dieng et al, 2014	Effects of Jatopha curcas L. plantation on soil bacterial and fungal communities. Soil Biology and Biochemistry. 72: 105-115	SENEGAL	Tropical	Semi-arid ecosystems	Bush	Allelopathic	Euphorbiaceae	Jatopha curcas	Bacteria diversity	0.031	0.031	3	3	0.003	0.004	0	0.6667
4	Dieng et al, 2014	Effects of Jatopha curcas L. plantation on soil bacterial and fungal communities. Soil Biology and Biochemistry. 72: 105-115	SENEGAL	Tropical	Semi-arid ecosystems	Bush	Allelopathic	Euphorbiaceae	Jatopha curcas	Bacteria density	6.39	6.09	3	3	0.07	0.08	3.1929	1.5162
5	Dieng et al, 2014	Effects of Jatopha curcas L. plantation on soil bacterial and fungal communities. Soil Biology and Biochemistry. 72: 105-115	SENEGAL	Tropical	Semi-arid ecosystems	Bush	Allelopathic	Euphorbiaceae	Jatopha curcas	Bacteria density	5.96	6.07	3	3	0.06	0.04	-1.7258	0.9149
6	Dieng et al, 2014	Effects of Jatopha curcas L. plantation on soil bacterial and fungal communities. Soil Biology and Biochemistry. 72: 105-115	SENEGAL	Tropical	Semi-arid ecosystems	Bush	Allelopathic	Euphorbiaceae	Jatopha curcas	Bacteria density	6.39	6.26	3	3	0.08	0.15	0.8652	0.729
7	Li et al, 2006	Changes in Soil Microbial Community Associated with Invasion of the Exotic Weed, Mikania micrantha H.B.K. Plant and Soil. 281:309-324	CHINA	Subtropic	Forest	Climbing plant	Allelopathic	Euphorbiaceae	Mikania micrantha	Bacteria diversity	4	4.5	5	5	0.235	0.214	-2.0094	0.6019
8	Kourtev et al, 2003	Experimental analysis of the effect of exotic and native plant species on the structure and function of soil microbial communities. Soil Biology and Biochemistry 35: 895-90.	EEUU	Temperate	Undergrowth	Pastureland	Allelopathic	Berberidaceae Poaceae	Berberis thunbergii Microstegium vimineum (Trin.) A. Camus	Bacteria diversity	5.9	4.8	4	4	0.12	0.23	5.2144	2.1994
9	Kourtev et al, 2003	Experimental analysis of the effect of exotic and native plant species on the structure and function of soil microbial communities. Soil Biology and Biochemistry 35: 895-90.	EEUU	Temperate	Undergrowth	Pastureland	Allelopathic			Bacteria diversity	5	4.8	4	4	0.145	0.23	0.9046	0.5511
10	Kourtev et al, 2003	Experimental analysis of the effect of exotic and native plant species on the structure and function of soil microbial communities. Soil Biology and Biochemistry 35: 895-90.	EEUU	Temperate	Undergrowth	Pastureland	Allelopathic			Bacteria diversity	1.015	0.87	4	4	0	0.058	3.0744	1.0907
11	Kourtev et al, 2003	Experimental analysis of the effect of exotic and native plant species on the structure and function of soil microbial communities. Soil Biology and Biochemistry 35: 895-90.	EEUU	Temperate	Undergrowth	Pastureland	Allelopathic			Bacteria diversity	1.015	0.87	4	4	0	0.058	3.0744	1.0907
12	Kourtev et al, 2003	Experimental analysis of the effect of exotic and native plant species on the structure and function of soil microbial communities. Soil Biology and Biochemistry 35: 895-90.	EEUU	Temperate	Undergrowth	Bush	Allelopathic			Bacteria diversity	12.87	12.87	4	4	0.31	0.58	0	0.5
13	Kourtev et al, 2003	Experimental analysis of the effect of exotic and native plant species on the structure and function of soil microbial communities. Soil Biology and Biochemistry 35: 895-90.	EEUU	Temperate	Undergrowth	Pastureland	Allelopathic			Bacteria diversity	13.16	12.87	4	4	0.26	0.58	0.5611	0.5197
14	Lorenzo et al, 2010	Effect of invasive Acacia dealbata Link on soil microorganisms as determined by PCR-DGGE. Applied Soil Ecology 44:245-251.	ESPAÑA	Temperate	Forest	Tree	Allelopathic	Mimosoideae	Acacia dealbata	Bacteria diversity	34	33	4	4	0.084	0.12	8.3954	4.9052
15	Lorenzo et al, 2010	Effect of invasive Acacia dealbata Link on soil microorganisms as determined by PCR-DGGE. Applied Soil Ecology 44:245-251.	ESPAÑA	Temperate	Forest	Tree	Allelopathic	Mimosoideae	Acacia dealbata	Bacteria diversity	34	34	4	4	0.04	0.1	0	0.5
16	Lorenzo et al, 2010	Effect of invasive Acacia dealbata Link on soil microorganisms as determined by PCR-DGGE. Applied Soil Ecology 44:245-251.	ESPAÑA	Temperate	Forest	Tree	Allelopathic	Mimosoideae	Acacia dealbata	Bacteria diversity	43	33	4	4	0.04	0.01	298.258	5560.38
17	Lorenzo et al, 2010	Effect of invasive Acacia dealbata Link on soil microorganisms as determined by PCR-DGGE. Applied Soil Ecology 44:245-251.	ESPAÑA	Temperate	Forest	Tree	Allelopathic	Mimosoideae	Acacia dealbata	Bacteria diversity	3.54	3.4	4	4	0.08	0.2	0.5709	0.5204
18	Lorenzo et al, 2010	Effect of invasive Acacia dealbata Link on soil microorganisms as determined by PCR-DGGE. Applied Soil Ecology 44:245-251.	ESPAÑA	Temperate	Forest	Tree	Allelopathic	Mimosoideae	Acacia dealbata	Bacteria diversity	3.63	3.45	4	4	0.06	0.26	0.6913	0.5299
19	Lorenzo et al, 2010	Effect of invasive Acacia dealbata Link on soil microorganisms as determined by PCR-DGGE. Applied Soil Ecology 44:245-251.	ESPAÑA	Temperate	Forest	Tree	Allelopathic	Mimosoideae	Acacia dealbata	Bacteria diversity	3.56	3.4	4	4	0.196	0.196	0.8873	0.5492
20	Duda et al, 2003	Differences in native soil ecology associated with invasion of the exotic annual chenopod, Halogeton glomeratus. Biology and Fertility of Soils 38:72-77	EEUU	Temperate	Forest	Herbaceous	Allelopathic	Amaranthaceae	Halogeton glomeratus	Bacteria diversity	2	29	20	20	1	19	-1.967	0.1484
21	Xin et al, 2013	Changes in soil microbial community and enzyme activity along an exotic plant Eupatorium adenophorum invasion in a Chinese secondary forest. Chin. Sci. Bull. 58: 4101–4108	CHINA	Subtropic	Forest	Herbaceous	Allelopathic	Asteraceae	Ageratina adenophora	Bacteria diversity	3.8	4.7	5	5	1.5	1	-0.6377	0.4203
22	Xin et al, 2013	Changes in soil microbial community and enzyme activity along an exotic plant Eupatorium adenophorum invasion in a Chinese secondary forest. Chin. Sci. Bull. 58: 4101–4108	CHINA	Subtropic	Forest	Herbaceous	Allelopathic	Asteraceae	Ageratina adenophora	Bacteria diversity	1.2	4.1	5	5	1.5	1	-2.0548	0.6111
23	Niu et al, 2007	An invasive aster (Ageratina adenophora) invades and dominates forest understories in China: altered soil microbial communities facilitate the invader and inhibit natives. Plant and Soil 294:73-85.	CHINA	Subtropic	Forest	Bush	Allelopathic	Asteraceae	Ageratina adenophora	Bacteria diversity	7	6.2	16	16	0.64	0.86	1.0288	0.1415
24	Niu et al, 2007	An invasive aster (Ageratina adenophora) invades and dominates forest understories in China: altered soil microbial communities facilitate the invader and inhibit natives. Plant and Soil 294:73-85.	CHINA	Subtropic	Forest	Bush	Allelopathic	Asteraceae	Ageratina adenophora	Bacteria diversity	4	1.8	16	16	0.86	0.21	3.4259	0.3084
25	Belnap y Phillips 2001	Soil Biota in an Ungrazed Grassland: Response to Annual Grass (Bromus tectorum) Invasion. Ecological Applications 11(5).	EEUU	Temperate	Forest	Pastureland	No allelopathic	Poaceae	Bromus tectorum	Bacteria biomass	72.8	90.2	36	36	11.1	10.1	-1.6221	0.0738
26	Belnap y Phillips 2001	Soil Biota in an Ungrazed Grassland: Response to Annual Grass (Bromus tectorum) Invasion. Ecological Applications 11(5).	EEUU	Temperate	Forest	Pastureland	No allelopathic	Poaceae	Bromus tectorum	Bacteria biomass	115.5	135.7	36	36	5.9	11.1	-2.2481	0.0907
27	Kourtev et al, 2002	Exotic plant species alter the microbial community structure and function in the soil. Ecology 83:3152–3166.	EEUU	Temperate	Forest	Pastureland	Allelopathic	Berberidaceae	Berberis thunbergii	Bacteria diversity	10.05	6.98	7	7	0.37	0.2	9.6637	3.621
28	Kourtev et al, 2002	Exotic plant species alter the microbial community structure and function in the soil. Ecology 83:3152–3166.	EEUU	Temperate	Forest	Pastureland	Allelopathic	Poaceae	Microstegium vimineum (Trin.) A. Camus	Bacteria diversity	10.89	6.98	7	7	0.46	0.2	10.3203	4.0896
29	Si et al, 2013	Different degrees of plant invasion significantly affect the richness of the soil fungal community. PloS one 8:e85490.	CHINA	Subtropic	Forest	Herbaceous	Allelopathic	Asteraceae	Wedelia trilobata	Bacteria diversity	3.2	3.3	3	3	0.15	0.15	-0.5333	0.6904
30	Si et al, 2013	Different degrees of plant invasion significantly affect the richness of the soil fungal community. PloS one 8:e85490.	CHINA	Subtropic	Forest	Herbaceous	Allelopathic	Asteraceae	Wedelia trilobata	Bacteria richness	0.99	0.96	3	3	0.05	0.06	0.4346	0.6824
31	Si et al, 2013	Different degrees of plant invasion significantly affect the richness of the soil fungal community. PloS one 8:e85490.	CHINA	Subtropic	Forest	Herbaceous	Allelopathic	Asteraceae	Wedelia trilobata	FLF diversity	3.25	2.75	3	3	0.1	0.1	4	2
32	Si et al, 2013	Different degrees of plant invasion significantly affect the richness of the soil fungal community. PloS one 8:e85490.	CHINA	Subtropic	Forest	Herbaceous	Allelopathic	Asteraceae	Wedelia trilobata	FLF diversity	0.97	0.94	3	3	0.01	0.008	2.6504	1.252
33	Lorenzo et al, 2010	Effect of invasive Acacia dealbata Link on soil microorganisms as determined by PCR-DGGE. Applied Soil Ecology 44:245-251.	ESPAÑA	Temperate	Forest	Tree	Allelopathic	Mimosoideae	Acacia dealbata	FLF diversity	1.8	2.2	4	4	0.22	0.03	-2.2154	0.8068
34	Lorenzo et al, 2010	Effect of invasive Acacia dealbata Link on soil microorganisms as determined by PCR-DGGE. Applied Soil Ecology 44:245-251.	ESPAÑA	Temperate	Forest	Tree	Allelopathic	Mimosoideae	Acacia dealbata	FLF diversity	2.3	1.75	4	4	0.22	0.4	1.4816	0.6372
35	Lorenzo et al, 2010	Effect of invasive Acacia dealbata Link on soil microorganisms as determined by PCR-DGGE. Applied Soil Ecology 44:245-251.	ESPAÑA	Temperate	Forest	Tree	Allelopathic	Mimosoideae	Acacia dealbata	FLF diversity	1.65	1.9	4	4	0.22	0.14	-1.179	0.5869
36	Callaway et al, 2008	Novel weapons: invasive plant suppresses fungal mutualists in america but not in its native europe. 89 (4). : 1043-1055	EEUU	Temperate	Forest	Bush	Allelopathic	Brassicaceae	Alliaria petiolata	FLF diversity	2.1	2.4	10	10	0.045	0.045	-6.385	1.2192
37	Callaway et al, 2008	Novel weapons: invasive plant suppresses fungal mutualists in america but not in its native europe. 89 (4). : 1043-1055	EEUU	Temperate	Forest	Bush	Allelopathic	Brassicaceae	Alliaria petiolata	FLF diversity	3.3	3.3	10	10	0.045	0.09	0	0.2
38	Callaway et al, 2008	Novel weapons: invasive plant suppresses fungal mutualists in america but not in its native europe. 89 (4). : 1043-1055	EEUU	Temperate	Forest	Bush	Allelopathic	Brassicaceae	Alliaria petiolata	FLF diversity	0.83	0.47	10	10	0.066	0.022	7.0088	1.4281
39	Callaway et al, 2008	Novel weapons: invasive plant suppresses fungal mutualists in america but not in its native europe. 89 (4). : 1043-1055	EEUU	Temperate	Forest	Bush	Allelopathic	Brassicaceae	Alliaria petiolata	FLF diversity	0.7	0.39	10	10	0.033	0.025	10.142	2.7715
40	Callaway et al, 2008	Novel weapons: invasive plant suppresses fungal mutualists in america but not in its native europe. 89 (4). : 1043-1055	EEUU	Temperate	Forest	Bush	Allelopathic	Brassicaceae	Alliaria petiolata	FLF diversity	0.83	0.59	10	10	0.066	0.022	4.6726	0.7458
41	Dieng et al, 2014	Effects of Jatopha curcas L. plantation on soil bacterial and fungal communities. Soil Biology and Biochemistry. 72: 105-115	SENEGAL	Tropical	Semi-arid ecosystems	Bush	Allelopathic	Euphorbiaceae	Jatopha curcas	FLF diversity	0.039	0.045	3	3	0.004	0.008	-0.7589	0.7147
42	Dieng et al, 2014	Effects of Jatopha curcas L. plantation on soil bacterial and fungal communities. Soil Biology and Biochemistry. 72: 105-115	SENEGAL	Tropical	Semi-arid ecosystems	Bush	Allelopathic	Euphorbiaceae	Jatopha curcas	FLF diversity	0.051	0.047	3	3	0.002	0.001	2.0239	1.008
43	Dieng et al, 2014	Effects of Jatopha curcas L. plantation on soil bacterial and fungal communities. Soil Biology and Biochemistry. 72: 105-115	SENEGAL	Tropical	Semi-arid ecosystems	Bush	Allelopathic	Euphorbiaceae	Jatopha curcas	FLF diversity	0.059	0.048	3	3	0.004	0.004	2.2	1.07
44	Brocque et al, 2013	Response of soil fungal richness and composition to Lantana camara L. infestation in the Toowoomba region, South-East Queensland, Australia. Australasian Mycologist, 31. pp. 17-23.	AUSTRALIA	Temperate	Eucalyptus forest	Bush	Allelopathic	Verbenaceae	Lantana camara	FLF diversity	7.6	9	10	10	1.68	2.52	-0.6261	0.2098
45	Brocque et al, 2013	Response of soil fungal richness and composition to Lantana camara L. infestation in the Toowoomba region, South-East Queensland, Australia. Australasian Mycologist, 31. pp. 17-23.	AUSTRALIA	Temperate	Eucalyptus forest	Bush	Allelopathic	Verbenaceae	Lantana camara	FLF diversity	4.2	4	10	10	1.47	0.735	0.1648	0.2007
46	Brocque et al, 2013	Response of soil fungal richness and composition to Lantana camara L. infestation in the Toowoomba region, South-East Queensland, Australia. Australasian Mycologist, 31. pp. 17-23.	AUSTRALIA	Temperate	Eucalyptus forest	Bush	Allelopathic	Verbenaceae	Lantana camara	FLF diversity	3.7	3.5	10	10	0.609	0.63	0.3092	0.2024
47	Brocque et al, 2013	Response of soil fungal richness and composition to Lantana camara L. infestation in the Toowoomba region, South-East Queensland, Australia. Australasian Mycologist, 31. pp. 17-23.	AUSTRALIA	Temperate	Eucalyptus forest	Bush	Allelopathic	Verbenaceae	Lantana camara	FLF diversity	4.5	5	10	10	0.672	0.63	-0.7352	0.2135
48	Brocque et al, 2013	Response of soil fungal richness and composition to Lantana camara L. infestation in the Toowoomba region, South-East Queensland, Australia. Australasian Mycologist, 31. pp. 17-23.	AUSTRALIA	Temperate	Eucalyptus forest	Bush	Allelopathic	Verbenaceae	Lantana camara	FLF diversity	3.6	3.9	10	10	0.63	0.735	-0.4197	0.2044
49	Li et al, 2006	Changes in Soil Microbial Community Associated with Invasion of the Exotic Weed, Mikania micrantha H.B.K. Plant and Soil. 281:309-324	CHINA	Subtropic	Forest	Climbing plant	Allelopathic	Euphorbiaceae	Mikania micrantha	FLF diversity	1.1	0.9	5	5	0.124	0.124	1.4568	0.5061
50	Kourtev et al, 2002	Exotic plant species alter the microbial community structure and function in the soil. Ecology 83:3152–3166.	EEUU	Temperate	Undergrowth	Bush	Allelopathic	Berberidaceae	Berberis thunbergii	FLF diversity	0.071	0.71	7	7	0.001	0.071	-11.9143	5.3554
51	Kourtev et al, 2002	Exotic plant species alter the microbial community structure and function in the soil. Ecology 83:3152–3166.	EEUU	Temperate	Undergrowth	Bush	Allelopathic	Poaceae	Microstegium vimineum (Trin.) A. Camus	FLF diversity	0.014	0.71	7	7	0.001	0.071	-12.9771	6.3002
52	Batten et al, 2006	Two Invasive Plants Alter Soil Microbial Community Composition in Serpentine Grasslands. Biological Invasions 8, 217–230	EEUU	Temperate	Pasturelandes	Pastureland	No allelopathic	Asteraceae	Centaurea solstitialis	FLF diversity	99	102	12	30	5.46	0.91	-0.9923	0.1284
53	Xin et al, 2013	Changes in soil microbial community and enzyme activity along an exotic plant Eupatorium adenophorum invasion in a Chinese secondary forest. Chin. Sci. Bull. 58: 4101–4108	CHINA	Subtropic	Secondary forest	Herbaceous	Allelopathic	Asteraceae	Ageratina adenophora	FLF diversity	2.2	0.3	5	5		0.5
54	Niu et al, 2007	An invasive aster (Ageratina adenophora) invades and dominates forest understories in China: altered soil microbial communities facilitate the invader and inhibit natives. Plant and Soil 294:73-85.	CHINA	Subtropic	Forest	Bush	Allelopathic	Asteraceae	Ageratina adenophora	FLF diversity	8	14	16	16	0.375	2.36	-3.4614	0.3122
55	Lekberg et al, 2013	Severe plant invasions can increase mycorrhizal fungal abundance and diversity:1424-1433.	EEUU	Temperate	Forest	Pastureland	No allelopathic	Poaceae Asteraceae Euphorbiaceae	Bromus tectorum Centaurea stoebe Euphorbia esul	AMF diversity	0.556	0.73	24	24	0.066	0.02	-3.5097	0.2116
56	Lekberg et al, 2013	Severe plant invasions can increase mycorrhizal fungal abundance and diversity:1424-1433.	EEUU	Temperate	Forest	Herbaceous	No allelopathic			AMF diversity	0.713	0.73	24	24	0.009	0.02	-1.0782	0.0954
57	Lekberg et al, 2013	Severe plant invasions can increase mycorrhizal fungal abundance and diversity:1424-1433.	EEUU	Temperate	Forest	Herbaceous	No allelopathic			AMF diversity	0.698	0.73	24	24	0.021	0.02	-1.5349	0.1079
58	Lekberg et al, 2013	Severe plant invasions can increase mycorrhizal fungal abundance and diversity:1424-1433.	EEUU	Temperate	Forest	Pastureland	No allelopathic			AMF diversity	1.5	1.85	24	24	0.19	0.03	-2.5311	0.1501
59	Lekberg et al, 2013	Severe plant invasions can increase mycorrhizal fungal abundance and diversity:1424-1433.	EEUU	Temperate	Forest	Herbaceous	No allelopathic			AMF diversity	2.3	1.85	24	24	0.06	0.03	9.3313	0.9903
60	Lekberg et al, 2013	Severe plant invasions can increase mycorrhizal fungal abundance and diversity:1424-1433.	EEUU	Temperate	Forest	Herbaceous	No allelopathic			AMF diversity	2.1	1.85	24	24	0.1	0.03	3.3309	0.1989
61	Lekberg et al, 2013	Severe plant invasions can increase mycorrhizal fungal abundance and diversity:1424-1433.	EEUU	Temperate	Forest	Pastureland	No allelopathic			AMF diversity	0.189	0.152	24	24	0.005	0.007	5.983	0.4562
62	Lekberg et al, 2013	Severe plant invasions can increase mycorrhizal fungal abundance and diversity:1424-1433.	EEUU	Temperate	Forest	Herbaceous	No allelopathic			AMF diversity	0.152	0.152	24	24	0.006	0.007	0	0.0833
63	Lekberg et al, 2013	Severe plant invasions can increase mycorrhizal fungal abundance and diversity:1424-1433.	EEUU	Temperate	Forest	Herbaceous	No allelopathic			AMF diversity	0.136	0.152	24	24	0.003	0.007	-2.9224	0.1723
64	Mummey y Rillig, 2006	The invasive plant species Centaurea maculosa alters arbuscular mycorrhizal fungal communities in the field. Plant and Soil 288:81-90.	EEUU	Temperate	Pasturelandes	Herbaceous	Allelopathic	Asteraceae	Centaurea maculosa	AMF diversity	24.2	20.8	8	8	4.46	4.89	0.6869	0.2647
65	Burke, 2008	Effects of Alliaria petiolata (garlic mustard; Brassicaceae) on mycorrhizal colonization and community structure in three herbaceous plants in a mixed deciduous forest. American journal of botany. 95 (11): 1416-25.	EEUU	Temperate	Forest	Bush	Allelopathic	Asteraceae Brassicaceae Araceae	Centaurea maculosa Alliaria petiolata (I) + Arisaema	AMF diversity	0.8	0.5	10	10	0.218	0.1875	1.4131	0.2499
66	Burke, 2008	Effects of Alliaria petiolata (garlic mustard; Brassicaceae) on mycorrhizal colonization and community structure in three herbaceous plants in a mixed deciduous forest. American journal of botany. 95 (11): 1416-25.	EEUU	Temperate	Forest	Bush	Allelopathic			AMF diversity	0.6	0.7	10	10	0.125	0.125	-0.7662	0.2147
67	Burke, 2008	Effects of Alliaria petiolata (garlic mustard; Brassicaceae) on mycorrhizal colonization and community structure in three herbaceous plants in a mixed deciduous forest. American journal of botany. 95 (11): 1416-25.	EEUU	Temperate	Forest	Bush	Allelopathic			AMF diversity	0.75	0.55	10	10	0.12	0.125	1.5633	0.2611
68	Burke, 2008	Effects of Alliaria petiolata (garlic mustard; Brassicaceae) on mycorrhizal colonization and community structure in three herbaceous plants in a mixed deciduous forest. American journal of botany. 95 (11): 1416-25.	EEUU	Temperate	Forest	Bush	Allelopathic			AMF diversity	0.8	0.58	10	10	0.125	0.064	2.1219	0.3126
69	Burke, 2008	Effects of Alliaria petiolata (garlic mustard; Brassicaceae) on mycorrhizal colonization and community structure in three herbaceous plants in a mixed deciduous forest. American journal of botany. 95 (11): 1416-25.	EEUU	Temperate	Forest	Bush	Allelopathic			AMF diversity	0.7	0.75	10	10	0.093	0.063	-0.6029	0.2091
70	Burke, 2008	Effects of Alliaria petiolata (garlic mustard; Brassicaceae) on mycorrhizal colonization and community structure in three herbaceous plants in a mixed deciduous forest. American journal of botany. 95 (11): 1416-25.	EEUU	Temperate	Forest	Bush	Allelopathic			AMF diversity	0.73	0.6	10	10	0.0625	0.0625	1.9921	0.2992
71	Busby et al, 2013	Arbuscular mycorrhizal fungal community differs between a coexisting native shrub and introduced annual grass. Mycorrhiza. 23 (2): 129-41	EEUU	Temperate	Forest	Pastureland	No allelopathic	Poaceae	Bromus tectorum	AMF diversity	4.3	5.1	16	16	0.4	0.3	-2.2057	0.201
72	Busby et al, 2013	Arbuscular mycorrhizal fungal community differs between a coexisting native shrub and introduced annual grass. Mycorrhiza. 23 (2): 129-41	EEUU	Temperate	Forest	Pastureland	No allelopathic	Poaceae	Bromus tectorum	AMF diversity	6.4	7.4	16	16	0.3	0.4	-2.7571	0.2438
73	Busby et al, 2013	Arbuscular mycorrhizal fungal community differs between a coexisting native shrub and introduced annual grass. Mycorrhiza. 23 (2): 129-41	EEUU	Temperate	Forest	Pastureland	No allelopathic	Poaceae	Bromus tectorum	AMF diversity	5.7	6.7	16	16	0.4	0.5	-2.153	0.1974
74	Busby et al, 2013	Arbuscular mycorrhizal fungal community differs between a coexisting native shrub and introduced annual grass. Mycorrhiza. 23 (2): 129-41	EEUU	Temperate	Forest	Pastureland	No allelopathic	Poaceae	Bromus tectorum	AMF diversity	1.2	2	12	11	0.3	0.4	-2.1956	0.279
75	Busby et al, 2013	Arbuscular mycorrhizal fungal community differs between a coexisting native shrub and introduced annual grass. Mycorrhiza. 23 (2): 129-41	EEUU	Temperate	Forest	Pastureland	No allelopathic	Poaceae	Bromus tectorum	AMF diversity	1.9	1.8	14	5	0.2	0.2	0.4776	0.2774
76	Busby et al, 2013	Arbuscular mycorrhizal fungal community differs between a coexisting native shrub and introduced annual grass. Mycorrhiza. 23 (2): 129-41	EEUU	Temperate	Forest	Pastureland	No allelopathic	Poaceae	Bromus tectorum	AMF diversity	3.5	2.6	13	8	0.4	0.5	1.9659	0.2939
77	Dieng et al, 2014	Effects of Jatopha curcas L. plantation on soil bacterial and fungal communities. Soil Biology and Biochemistry. 72: 105-115	EEUU	Temperate	Semi-arid ecosystems	Bush	Allelopathic	Euphorbiaceae	Jatopha curcas	AMF diversity	0.092	0.099	3	3	0.038	0.021	-0.1824	0.6694
78	Dieng et al, 2014	Effects of Jatopha curcas L. plantation on soil bacterial and fungal communities. Soil Biology and Biochemistry. 72: 105-115	EEUU	Temperate	Semi-arid ecosystems	Bush	Allelopathic	Euphorbiaceae	Jatopha curcas	AMF diversity	0.096	0.085	3	3	0.035	0.018	0.3162	0.675
79	Dieng et al, 2014	Effects of Jatopha curcas L. plantation on soil bacterial and fungal communities. Soil Biology and Biochemistry. 72: 105-115	EEUU	Temperate	Semi-arid ecosystems	Bush	Allelopathic	Euphorbiaceae	Jatopha curcas	AMF diversity	0.077	0.101	3	3	0.005	0.005	-3.84	1.8955
80	Xin et al, 2013	Changes in soil microbial community and enzyme activity along an exotic plant Eupatorium adenophorum invasion in a Chinese secondary forest. Chin. Sci. Bull. 58: 4101–4108	CHINA	Subtropic	Secondary forest	Herbaceous	Allelopathic	Asteraceae	Ageratina adenophora	AMF diversity	0.2	1.3	5	5	0.25	0.75	-1.7773	0.5579
81	Barto et al, 2011	Differences in arbuscular mycorrhizal fungal communities associated with sugar maple seedlings in and outside of invaded garlic mustard forest patches. Biological Invasions. 13: 2755–2762.	EEUU	Temperate	Forest	Bush	Allelopathic	Brassicaceae	Alliaria petiolata	AMF diversity	7.9	8.8	17	20	3	2.5	-0.3214	0.1102
82	Barto et al, 2011	Differences in arbuscular mycorrhizal fungal communities associated with sugar maple seedlings in and outside of invaded garlic mustard forest patches. Biological Invasions. 13: 2755–2762.	EEUU	Temperate	Forest	Bush	Allelopathic	Brassicaceae	Alliaria petiolata	AMF diversity	12.5	13.3	17	20	2.45	2.4	-0.323	0.1102
83	Batten et al, 2008	Soil Microbial Community Associated with an Invasive Grass Differentially Impacts Native Plant Performance. Microbial Ecology 55(2):220-8	EEUU	Temperate	Forest	Pastureland	No allelopathic	Poaceae	Aegilops triuncialis	AMF diversity	2.8	2.5	8	8	0.71	0.71	0.3995	0.255
84	Batten et al, 2008	Soil Microbial Community Associated with an Invasive Grass Differentially Impacts Native Plant Performance. Microbial Ecology 55(2):220-8	EEUU	Temperate	Forest	Pastureland	No allelopathic	Poaceae	Aegilops triuncialis	AMF diversity	2.8	2.35	8	8	0.71	1.3	0.4062	0.2552
85	Li et al, 2006	Changes in Soil Microbial Community Associated with Invasion of the Exotic Weed, Mikania micrantha H.B.K. Plant and Soil. 281:309-324	EEUU	Temperate	Forest	Climbing plant	Allelopathic	Euphorbiaceae	Mikania micrantha	AMF diversity	0.5	0.025	5	5	0.0355	0.0355	12.0854	7.7029
86	Niu et al, 2007	An invasive aster (Ageratina adenophora) invades and dominates forest understories in China: altered soil microbial communities facilitate the invader and inhibit natives. Plant and Soil 294:73-85.	EEUU	Temperate	Forest	Bush	Allelopathic	Asteraceae	Ageratina adenophora	AMF diversity	5.9	3.3	16	16	0.43	0.43	5.8941	0.6678
87	Xin et al, 2013	Changes in soil microbial community and enzyme activity along an exotic plant Eupatorium adenophorum invasion in a Chinese secondary forest. Chin. Sci. Bull. 58: 4101–4108	CHINA	Subtropic	Secondary forest	Herbaceous	Allelopathic	Asteraceae	Ageratina adenophora	AMF richness	5.6	6.8	3	3	0.7	1	-1.1122	0.7698
88	Lekberg et al, 2013	Severe plant invasions can increase mycorrhizal fungal abundance and diversity:1424-1433.	EEUU	Temperate	Secondary forest	Herbaceous	No allelopathic	Poaceae	Bromus tectorum	AMF richness	14.6	13	24	24	0.87	1.03	1.6508	0.1117
89	Lekberg et al, 2013	Severe plant invasions can increase mycorrhizal fungal abundance and diversity:1424-1433.	EEUU	Temperate	Secondary forest	Herbaceous	No allelopathic	Asteraceae	Centaurea stoebe	AMF richness	24.2	13	24	24	1.08	1.03	10.4391	1.2185
90	Lekberg et al, 2013	Severe plant invasions can increase mycorrhizal fungal abundance and diversity:1424-1433.	EEUU	Temperate	Secondary forest	Herbaceous	No allelopathic	Euphorbiaceae	Euphorbia esul	AMF richness	20.4	13	24	24	1.47	1.03	5.7348	0.4259
91	Jordan et al, 2012	Soil – Occupancy Effects of Invasive and Native Grassland Plant Species on Composition and Diversity of Mycorrhizal Associations. Invasive Plant Science and Management (2012) 5(4) 494-505	EEUU	Temperate	Secondary forest	Pastureland	No allelopathic	Asteraceae Poaceae Poaceae Asteraceae Poaceae Brassicaceae	Centaurea stoebe Bromus inermis Agropyron smithii Cirsium arvense Poa pratensis Alliaria petiolata	AMF richness	0.02	0.7	66	66	0.1	0.1	-6.7607	0.2034
92	Jordan et al, 2012	Soil – Occupancy Effects of Invasive and Native Grassland Plant Species on Composition and Diversity of Mycorrhizal Associations. Invasive Plant Science and Management (2012) 5(4) 494-505	EEUU	Temperate	Secondary forest	Pastureland	No allelopathic			AMF richness	0.08	0.9	66	66	0.009	0.1	-11.4831	0.5298
93	Jordan et al, 2012	Soil – Occupancy Effects of Invasive and Native Grassland Plant Species on Composition and Diversity of Mycorrhizal Associations. Invasive Plant Science and Management (2012) 5(4) 494-505	EEUU	Temperate	Secondary forest	Pastureland	No allelopathic			AMF richness	0.08	1.1	66	66	0.1	0.12	-9.1813	0.3496
94	Jordan et al, 2012	Soil – Occupancy Effects of Invasive and Native Grassland Plant Species on Composition and Diversity of Mycorrhizal Associations. Invasive Plant Science and Management (2012) 5(4) 494-505	EEUU	Temperate	Secondary forest	Pastureland	No allelopathic			AMF richness	0.15	0.19	66	66	0.1	0.14	-0.3269	0.0307
95	Jordan et al, 2012	Soil – Occupancy Effects of Invasive and Native Grassland Plant Species on Composition and Diversity of Mycorrhizal Associations. Invasive Plant Science and Management (2012) 5(4) 494-505	EEUU	Temperate	Secondary forest	Pastureland	No allelopathic			AMF richness	0.45	0.16	66	66	0.1	0.1	2.8832	0.0618
96	Lankau et al, 2014	Long-term legacies and partial recovery of mycorrhizal communities after invasive plant removal. Biological Invasions 16(9):1979-1990	EEUU	Temperate	Secondary forest	Herbaceous	Allelopathic	Brassicaceae	Alliaria petiolata	AMF richness	5.2	4.6	16	16	1	0.8	0.6459	0.1315
97	Lankau et al, 2014	Long-term legacies and partial recovery of mycorrhizal communities after invasive plant removal. Biological Invasions 16(9):1979-1991	EEUU	Temperate	Secondary forest	Herbaceous	Allelopathic	Brassicaceae	Alliaria petiolata	AMF richness	3.7	4.9	16	16	0.86	0.8	-1.4084	0.156
98	Burke, 2008	Effects of Alliaria petiolata (garlic mustard; Brassicaceae) on mycorrhizal colonization and community structure in three herbaceous plants in a mixed deciduous forest. American journal of botany. 95 (11): 1416-25.	EEUU	Temperate	Secondary forest	Bush	Allelopathic	Asteraceae Brassicaceae Araceae	Centaurea maculosa Alliaria petiolata (I) + Arisaema	AMF richness	4	2.3	10	10	0.913	0.66	2.0439	0.3044
99	Burke, 2008	Effects of Alliaria petiolata (garlic mustard; Brassicaceae) on mycorrhizal colonization and community structure in three herbaceous plants in a mixed deciduous forest. American journal of botany. 95 (11): 1416-25.	EEUU	Temperate	Secondary forest	Bush	Allelopathic			AMF richness	4.1	4.5	10	10	0.55	0.41	-0.7898	0.2156
100	Burke, 2008	Effects of Alliaria petiolata (garlic mustard; Brassicaceae) on mycorrhizal colonization and community structure in three herbaceous plants in a mixed deciduous forest. American journal of botany. 95 (11): 1416-25.	EEUU	Temperate	Secondary forest	Bush	Allelopathic			AMF richness	4.3	4.1	10	10	0.46	0.415	0.4372	0.2048
101	Anthony et al, 2017	Fungal community homogenization, shift in dominant trophic guild, and appearance of novel taxa with biotic invasion. Ecosphere 8(9):e01951	EEUU	Temperate	Deciduous temperate forest	Herbaceous	Allelopathic	Brassicaceae	Alliaria petiolata	FLF biomass	34	39.5	18	18	8.5	9.2	-0.6072	0.1162
102	Anthony et al, 2017	Fungal community homogenization, shift in dominant trophic guild, and appearance of novel taxa with biotic invasion. Ecosphere 8(9):e01951	EEUU	Temperate	Deciduous temperate forest	Herbaceous	Allelopathic	Brassicaceae	Alliaria petiolata	Bacteria biomass	200	211	18	18	39	38	-0.2793	0.1122
103	Anthony et al, 2017	Fungal community homogenization, shift in dominant trophic guild, and appearance of novel taxa with biotic invasion. Ecosphere 8(9):e01951	EEUU	Temperate	Deciduous temperate forest	Herbaceous	Allelopathic	Brassicaceae	Alliaria petiolata	FLF richness	1229	888	18	18	102	117	3.0378	0.2393
104	Anthony et al, 2017	Fungal community homogenization, shift in dominant trophic guild, and appearance of novel taxa with biotic invasion. Ecosphere 8(9):e01951	EEUU	Temperate	Deciduous temperate forest	Herbaceous	Allelopathic	Brassicaceae	Alliaria petiolata	FLF diversity	4.21	3.4	18	18	0.25	0.33	2.7054	0.2128
105	Feitosa de Sousa et al, 2016	Could biological invasion by Cryptostegia madagascariensis alter the composition of the arbuscular mycorrhizal fungal community in semi-arid Brazil? Acta Botanica Brasilica. 30 (1).	BRASIL	Tropical	Semi-arid ecosystems	Woody climber	Allelopathic	Apocynaceae	Cryptostegia madagascarensis	AMF diversity	1.76	2.42	40	40	0.08	0.07	-8.6958	0.5226
106	Gornish et al, 2016	Associations between an Invasive Plant (Taeniatherum caput-medusae, Medusahead) and Soil Microbial Communities. PLoS ONE 11(9): e0163930	EEUU	Temperate	Pasturelandes	Pastureland	No allelopathic	Poaceae	Taeniatherum caput-medusae	Bacteria richness	1780	1793	4	4	281	180	-0.0479	0.5001
107	Gornish et al, 2016	Associations between an Invasive Plant (Taeniatherum caput-medusae, Medusahead) and Soil Microbial Communities. PLoS ONE 11(9): e0163930	EEUU	Temperate	Pasturelandes	Pastureland	No allelopathic	Poaceae	Taeniatherum caput-medusae	FLF richness	657	710	4	4	103	218	-0.2703	0.5046
108	Ruckli et al, 2016	Disrupting ectomycorrhizal symbiosis: Indirect effects of an annual invasive plant on growth and survival of beech (Fagus sylvatica) saplings.Perspectives in Plant Ecology. Evolution and Systematics. 19: 12 -20.	SWITERLAND	Temperate	Deciduous temperate forest	Herbaceous	No allelopathic	Balsaminaceae	Impatiens glandulifera	EM diversity	2.24	2.9	6	6	0.27	0.19	-2.6097	0.6171
109	Ruckli et al, 2016	Disrupting ectomycorrhizal symbiosis: Indirect effects of an annual invasive plant on growth and survival of beech (Fagus sylvatica) saplings.Perspectives in Plant Ecology. Evolution and Systematics. 19: 12 -20.	SWITERLAND	Temperate	Deciduous temperate forest	Herbaceous	No allelopathic	Balsaminaceae	Impatiens glandulifera	EM diversity	2.41	3.06	6	6	0.26	0.33	-2.0197	0.5033
110	Ruckli et al, 2016	Disrupting ectomycorrhizal symbiosis: Indirect effects of an annual invasive plant on growth and survival of beech (Fagus sylvatica) saplings.Perspectives in Plant Ecology. Evolution and Systematics. 19: 12 -20.	SWITERLAND	Temperate	Deciduous temperate forest	Herbaceous	No allelopathic	Balsaminaceae	Impatiens glandulifera	EM diversity	1.87	2.46	6	6	0.17	0.11	-3.8038	0.9362
111	Elgersma et al, 2012	Microbial-mediated feedbacks of leaf litter on invasive plant growth and interspecific competition. Plant Soil (2012) 356:341–355	EEUU	Temperate	Greenhouse	Herbaceous	Allelopathic	Poaceae	Microstegium vimineum (Trin.) A. Camus	Bacteria biomass	3.885	3.636	3	3	0.562917	0.446869	0.392	0.6795
112	Elgersma et al, 2012	Microbial-mediated feedbacks of leaf litter on invasive plant growth and interspecific competition. Plant Soil (2012) 356:341–355	EEUU	Temperate	Greenhouse	Herbaceous	Allelopathic	Poaceae	Microstegium vimineum (Trin.) A. Camus	Bacteria biomass	2.651	2.679	3	3	0.148956	0.431281	-0.0694	0.6671
113	Elgersma et al, 2012	Microbial-mediated feedbacks of leaf litter on invasive plant growth and interspecific competition. Plant Soil (2012) 356:341–355	EEUU	Temperate	Greenhouse	Herbaceous	Allelopathic	Poaceae	Microstegium vimineum (Trin.) A. Camus	Bacteria biomass	1.713	1.684	3	3	0.247683	0.181865	0.1068	0.6676
114	Elgersma et al, 2012	Microbial-mediated feedbacks of leaf litter on invasive plant growth and interspecific competition. Plant Soil (2012) 356:341–355	EEUU	Temperate	Greenhouse	Herbaceous	Allelopathic	Berberidaceae	Berberis thunbergii	Bacteria biomass	3.493	2.66	3	3	0.348142	0.663375	1.258	0.7985
115	Elgersma et al, 2012	Microbial-mediated feedbacks of leaf litter on invasive plant growth and interspecific competition. Plant Soil (2012) 356:341–355	EEUU	Temperate	Greenhouse	Herbaceous	Allelopathic	Berberidaceae	Berberis thunbergii	Bacteria biomass	2.211	1.914	3	3	0.446869	0.348142	0.5932	0.696
116	Elgersma et al, 2012	Microbial-mediated feedbacks of leaf litter on invasive plant growth and interspecific competition. Plant Soil (2012) 356:341–355	EEUU	Temperate	Greenhouse	Herbaceous	Allelopathic	Berberidaceae	Berberis thunbergii	Bacteria biomass	1.665	1.129	3	3	0.181865	0.199186	2.2483	1.0879
117	Kulmatiski and Beard, 2011	Microbial-mediated feedbacks of leaf litter on invasive plant growth and interspecific competition. Plant Soil. 356:341–355	EEUU	Temperate	Greenhouse	Herbaceous	Allelopathic	Asteraceae	Centaurea diffusa	Bacteria biomass	30	30.833	9	9	11.25	7.5	-0.083	0.2224
118	Elgersma et al, 2011	Legacy effects overwhelm the short-term effects of exotic plant invasion and restoration on soil microbial community structure, enzyme activities, and nitrogen cycling. Oecologia (2011) 167:733–745	EEUU	Temperate	Greenhouse	Tree	Allelopathic	Berberidaceae	Berberis thunbergii	Bacteria biomass	7.812	8.061	8	8	4.27375	4.62165	-0.0529	0.2501
119	Elgersma et al, 2011	Legacy effects overwhelm the short-term effects of exotic plant invasion and restoration on soil microbial community structure, enzyme activities, and nitrogen cycling. Oecologia (2011) 167:733–745	EEUU	Temperate	Greenhouse	Tree	Allelopathic	Berberidaceae	Berberis thunbergii	Bacteria biomass	6.371	7.285	8	8	3.91737	4.54528	-0.2037	0.2513
120	Elgersma et al, 2011	Legacy effects overwhelm the short-term effects of exotic plant invasion and restoration on soil microbial community structure, enzyme activities, and nitrogen cycling. Oecologia (2011) 167:733–745	EEUU	Temperate	Greenhouse	Tree	Allelopathic	Berberidaceae	Berberis thunbergii	Bacteria biomass	3.74	3.934	8	8	2.11566	2.19486	-0.0851	0.2502
121	Meisner et al, 2011	Comparison of nutrient acquisition in exotic plant species and congeneric natives. Journal of Ecology. 99: 1308–1315	HOLANDA	Temperate	Greenhouse	Herbaceous	Allelopathic	Asteraceae	Senecio inaequidens	Bacteria biomass	17.5	19.6	10	10	10.1193	4.11096	-0.2604	0.2017
122	Meisner et al, 2011	Comparison of nutrient acquisition in exotic plant species and congeneric natives. Journal of Ecology. 99: 1308–1315	HOLANDA	Temperate	Greenhouse	Herbaceous	No allelopathic	Asteraceae	Artemisia biennis	Bacteria biomass	18.1	20.7	10	10	6.95701	7.58947	-0.342	0.2029
123	Meisner et al, 2011	Comparison of nutrient acquisition in exotic plant species and congeneric natives. Journal of Ecology. 99: 1308–1315	HOLANDA	Temperate	Greenhouse	Herbaceous	No allelopathic	Asteraceae	Centaurea stoebe	Bacteria biomass	3.97	3.6	10	10	2.37171	2.37171	0.1494	0.2006
124	Meisner et al, 2011	Comparison of nutrient acquisition in exotic plant species and congeneric natives. Journal of Ecology. 99: 1308–1315	HOLANDA	Temperate	Greenhouse	Herbaceous	Allelopathic	Asteraceae	Senecio inaequidens	Bacteria biomass	2.84	4.04	10	10	1.42302	3.00416	-0.489	0.206
125	Meisner et al, 2011	Comparison of nutrient acquisition in exotic plant species and congeneric natives. Journal of Ecology. 99: 1308–1315	HOLANDA	Temperate	Greenhouse	Herbaceous	No allelopathic	Asteraceae	Artemisia biennis	Bacteria biomass	2.81	3.53	10	10	1.01193	1.07517	-0.6605	0.2109
126	Rayamajhi et al, 2010	Exotic tree leaf litter accumulation and mass loss dynamics compared with two sympatric native species in south Florida, USA. Eur J Forest Res (2010) 129:1155–1168	EEUU	Temperate	Greenhouse	Tree	Allelopathic	‎Myrtaceae	Melaleuca quinquenervia	Bacteria biomass	33.2	39.7	3	3	24.9415	3.63731	-0.2918	0.6738
127	Rayamajhi et al, 2010	Exotic tree leaf litter accumulation and mass loss dynamics compared with two sympatric native species in south Florida, USA. Eur J Forest Res (2010) 129:1155–1168	EEUU	Temperate	Greenhouse	Tree	Allelopathic	‎Myrtaceae	Melaleuca quinquenervia	Bacteria biomass	54.8	20.8	3	3	38.4515	0	1.0004	0.7501
128	Meisner et al, 2012	Reciprocal Effects of Litter from Exotic and Congeneric Native Plant Species via Soil Nutrients. PLoS ONE 7(2): e31596.	HOLANDA	Temperate	Greenhouse	Herbaceous	No allelopathic	Asteraceae	Artemisia biennis	FLF biomass	2.979	3.574	5	5	1.23655	0.762499	-0.5232	0.4137
129	Meisner et al, 2012	Reciprocal Effects of Litter from Exotic and Congeneric Native Plant Species via Soil Nutrients. PLoS ONE 7(2): e31596.	HOLANDA	Temperate	Greenhouse	Herbaceous	No allelopathic	Brassicaceae	Rorippa austriaca	FLF biomass	1.957	4.255	3	4	1.10505	2.98	-0.8024	0.6293
130	Meisner et al, 2012	Reciprocal Effects of Litter from Exotic and Congeneric Native Plant Species via Soil Nutrients. PLoS ONE 7(2): e31596.	HOLANDA	Temperate	Greenhouse	Herbaceous	Allelopathic	Asteraceae	Senecio inaequidens	FLF biomass	2.213	2.979	5	5	0.572433	0.760263	-1.0281	0.4529
131	Harner et al, 2009	Decomposition of leaf litter from a native tree and an actinorhizal invasive across riparian habitats. Ecological Applications. 19(5): 1135–1146	EEUU	Temperate	Greenhouse	Tree	No allelopathic	Elaeagnaceae	Elaeagnus angustifolia L.	FLF biomass	184.64	73.53	7	7	36.7495	30.2674	3.0898	0.6267
132	Wolkovich et al, 2009	Complex responses to invasive grass litter by ground arthropods in a Mediterranean scrub ecosystem. Oecologia (2009) 161:697–708	EEUU	Temperate	Pastureland	Herbaceous	No allelopathic	Elaeagnaceae Poaceae Poaceae	Brachypodium distachyon Bromus madritensis ssp.rubens and Avena barbata	FLF biomass	328.125	283.594	4	4	55.75	70.312	0.6103	0.5233
133	Elgersma et al, 2012	Microbial-mediated feedbacks of leaf litter on invasive plant growth and interspecific competition. Plant Soil (2012) 356:341–355	EEUU	Temperate	Greenhouse	Herbaceous	Allelopathic	Poaceae	Microstegium vimineum (Trin.) A. Camus	FLF biomass	1.904	1.569	3	3	0.365463	0.214774	0.8941	0.7333
134	Elgersma et al, 2012	Microbial-mediated feedbacks of leaf litter on invasive plant growth and interspecific competition. Plant Soil (2012) 356:341–355	EEUU	Temperate	Greenhouse	Herbaceous	Allelopathic	Berberidaceae	Berberis thunbergii	FLF biomass	2.048	1.99	3	3	0.678964	0.812332	0.062	0.667
135	Kulmatiski and Beard, 2011	Microbial-mediated feedbacks of leaf litter on invasive plant growth and interspecific competition. Plant Soil. 356:341–355	EEUU	Temperate	Greenhouse	Herbaceous	Allelopathic	Asteraceae	Centaurea diffusa	FLF biomass	6.871	6.194	9	9	1.743	1.452	0.4019	0.2267
136	Broeckling et al, 2008	Root Exudates Regulate Soil Fungal Community Composition and Diversity. Applied and environmental microbiology. 74(3): 738–744. .	EEUU	Temperate	Greenhouse	Herbaceous	No allelopathic	Brassicaceae Fabaceae	Arabidopsis thaliana Medicago truncatula	FLF biomass	39.179	104.104	10	10	28.3182	53.101	-1.4613	0.2534
137	Elgersma et al, 2011	Legacy effects overwhelm the short-term effects of exotic plant invasion and restoration on soil microbial community structure, enzyme activities, and nitrogen cycling. Oecologia (2011) 167:733–745	EEUU	Temperate	Greenhouse	Tree	Allelopathic	Berberidaceae	Berberis thunbergii	FLF biomass	3.878	4.294	8	8	2.19486	2.58518	-0.164	0.2508
138	Meisner et al, 2011	Comparison of nutrient acquisition in exotic plant species and congeneric natives. Journal of Ecology. 99: 1308–1315	HOLANDA	Temperate	Greenhouse	Herbaceous	No allelopathic	Asteraceae	Bidens frondosa	FLF biomass	61.2	45.4	10	10	22.4522	30.3579	0.5668	0.208
139	Meisner et al, 2011	Comparison of nutrient acquisition in exotic plant species and congeneric natives. Journal of Ecology. 99: 1308–1315	HOLANDA	Temperate	Greenhouse	Herbaceous	No allelopathic	Asteraceae	Centaurea stoebe	FLF biomass	69.6	48.9	10	10	23.0846	22.7684	0.8647	0.2187
140	Meisner et al, 2011	Comparison of nutrient acquisition in exotic plant species and congeneric natives. Journal of Ecology. 99: 1308–1315	HOLANDA	Temperate	Greenhouse	Herbaceous	Allelopathic	Asteraceae	Senecio inaequidens	FLF biomass	35.5	14	10	10	14.2302	5.6921	1.9	0.2903
141	Meisner et al, 2011	Comparison of nutrient acquisition in exotic plant species and congeneric natives. Journal of Ecology. 99: 1308–1315	HOLANDA	Temperate	Greenhouse	Herbaceous	No allelopathic	Asteraceae	Artemisia biennis	FLF biomass	23.4	45.9	10	10	19.6061	10.1193	-1.3813	0.2477
142	Meisner et al, 2011	Comparison of nutrient acquisition in exotic plant species and congeneric natives. Journal of Ecology. 99: 1308–1315	HOLANDA	Temperate	Greenhouse	Herbaceous	No allelopathic	Asteraceae	Tragopogon dubius	FLF biomass	65.7	51	10	10	22.7684	21.8197	0.6314	0.21
143	Mincheva et al, 2014	Litter quality, decomposition rates and saprotrophic mycoflora in Fallopia japonica (Houtt.) Ronse Decraene and in adjacent native grassland vegetation. Acta Oecologica. 54: 29-35	ITALIA	Temperate	Pasturelandes	Herbaceous	No allelopathic	Polygonaceae	Fallopia japonica	FLF biomass	132.02	71.94	5	5	30.04	27.66	1.8794	0.5766
144	Rayamajhi et al, 2010	Exotic tree leaf litter accumulation and mass loss dynamics compared with two sympatric native species in south Florida, USA. Eur J Forest Res (2010) 129:1155–1168	EEUU	Temperate	Greenhouse	Tree	Allelopathic	‎Myrtaceae	Melaleuca quinquenervia	FLF biomass	1.4	6.6	3	3	1.21244	1.38564	-3.1953	1.5175
145	Rayamajhi et al, 2010	Exotic tree leaf litter accumulation and mass loss dynamics compared with two sympatric native species in south Florida, USA. Eur J Forest Res (2010) 129:1155–1168	EEUU	Temperate	Greenhouse	Tree	Allelopathic	‎Myrtaceae	Melaleuca quinquenervia	FLF biomass	1.2	1.5	3	3	0.866025	0	-0.3919	0.6795
146	Zu et al, 2007	Characteristics of the microbial community in rhizosphere of Camptotheca acuminata cultured with exotic invasive plant Eupatorium adenophorum. Science in China Series C. 50 (1): 22-30	EEUU	Temperate	Greenhouse	Tree	Allelopathic	Asteraceae	Ageratina adenophora	FLF biomass	1.783	0.288	3	3	0.199186	0.199186	6.0044	3.6711
147	Kivlin and Hawkes, 2011	Differentiating between effects of invasion and diversity: impacts of aboveground plant communities on belowground fungal communities. New Phytologist (2011) 189: 526–535	EEUU	Temperate	Greenhouse	Herbaceous	No allelopathic	Poaceae	Agropyron elongatum P. Beauv	FLF biomass	10.273	13.745	3	3	1.08	1.759	-1.9031	0.9685
148	Kivlin and Hawkes, 2011	Differentiating between effects of invasion and diversity: impacts of aboveground plant communities on belowground fungal communities. New Phytologist (2011) 189: 526–535	EEUU	Temperate	Greenhouse	Herbaceous	No allelopathic	Poaceae	Bothriochloa ischaemum Keng	FLF biomass	16.474	19.011	3	3	3.293	3.831	-0.5682	0.6936
149	Kivlin and Hawkes, 2011	Differentiating between effects of invasion and diversity: impacts of aboveground plant communities on belowground fungal communities. New Phytologist (2011) 189: 526–535	EEUU	Temperate	Greenhouse	Herbaceous	No allelopathic	Poaceae	Eragrostis lehmanniana Nees	FLF biomass	12.361	13.363	3	3	3.28	1.239	-0.3233	0.6754
150	Kivlin and Hawkes, 2011	Differentiating between effects of invasion and diversity: impacts of aboveground plant communities on belowground fungal communities. New Phytologist (2011) 189: 526–535	EEUU	Temperate	Greenhouse	Herbaceous	No allelopathic	Poaceae	Festuca arundinacea Schreb	FLF biomass	15.63	13.76	3	3	3.998	1.45	0.4975	0.6873
151	Kivlin and Hawkes, 2011	Differentiating between effects of invasion and diversity: impacts of aboveground plant communities on belowground fungal communities. New Phytologist (2011) 189: 526–535	EEUU	Temperate	Greenhouse	Herbaceous	No allelopathic	Poaceae	Panicum coloratum Walt.	FLF biomass	15.033	14.065	3	3	2.282	1.532	0.3985	0.6799
152	Ross et al, 2006	Changes in soil carbon and nitrogen properties and microbial communities in relation to growth of Pinus radiata and Nothofagus fusca trees after 6 years at ambient and elevated atmospheric CO2. Global Change Biology. 12: 1690–1706.	NUEVAZELANDA	Temperate	Forest	Tree	Allelopathic	Pinaceae	Pinus radiata	FLF biomass	0.266686	0.340408	2	3	0.6333	0.157809	-0.1383	0.8352
153	Kulmatiski and Beard, 2011	Microbial-mediated feedbacks of leaf litter on invasive plant growth and interspecific competition. Plant Soil. 356:341–355	EEUU	Temperate	Greenhouse	Herbaceous	Allelopathic	Asteraceae	Centaurea diffusa	AMF biomass	6.871	6.194	9	9	1.743	1.452	0.4019	0.2267
154	Meisner et al, 2011	Comparison of nutrient acquisition in exotic plant species and congeneric natives. Journal of Ecology. 99: 1308–1315	HOLANDA	Temperate	Greenhouse	Herbaceous	No allelopathic	Asteraceae	Bidens frondosa	AMF biomass	61.2	45.4	10	10	22.4522	30.3579	0.5668	0.208
155	Meisner et al, 2011	Comparison of nutrient acquisition in exotic plant species and congeneric natives. Journal of Ecology. 99: 1308–1315	HOLANDA	Temperate	Greenhouse	Herbaceous	No allelopathic	Asteraceae	Centaurea stoebe	AMF biomass	69.6	48.9	10	10	23.0846	22.7684	0.8647	0.2187
156	Meisner et al, 2011	Comparison of nutrient acquisition in exotic plant species and congeneric natives. Journal of Ecology. 99: 1308–1315	HOLANDA	Temperate	Greenhouse	Herbaceous	Allelopathic	Asteraceae	Senecio inaequidens	AMF biomass	35.5	14	10	10	14.2302	5.6921	1.9	0.2903
157	Meisner et al, 2011	Comparison of nutrient acquisition in exotic plant species and congeneric natives. Journal of Ecology. 99: 1308–1315	HOLANDA	Temperate	Greenhouse	Herbaceous	No allelopathic	Asteraceae	Artemisia biennis	AMF biomass	23.4	45.9	10	10	19.6061	10.1193	-1.3813	0.2477
158	Meisner et al, 2011	Comparison of nutrient acquisition in exotic plant species and congeneric natives. Journal of Ecology. 99: 1308–1315	HOLANDA	Temperate	Greenhouse	Herbaceous	No allelopathic	Asteraceae	Tragopogon dubius	AMF biomass	65.7	51	10	10	22.7684	21.8197	0.6314	0.21
159	Chang and Chiu, 2015	Changes in soil microbial community structure and activity in a cedar plantation invaded by moso bamboo. Applied Soil Ecology. 91: 1-7	TAIWAN	Tropical	Subtropical montane	Herbaceous	No allelopathic	Poaceae	Phyllostachys edulis	Bacteria biomass	130	119	4	4	34	73	0.168	0.5018
160	Chang and Chiu, 2016	Changes in soil microbial community structure and activity in a cedar plantation invaded by moso bamboo. Applied Soil Ecology. 91: 1-7	TAIWAN	Tropical	Subtropical montane	Herbaceous	No allelopathic	Poaceae	Phyllostachys edulis	FLF biomass	7.55	4.54	4	4	5.58	1.7	0.6346	0.5252
161	Chang and Chiu, 2017	Changes in soil microbial community structure and activity in a cedar plantation invaded by moso bamboo. Applied Soil Ecology. 91: 1-7	TAIWAN	Tropical	Subtropical montane	Herbaceous	No allelopathic	Poaceae	Phyllostachys edulis	AMF biomass	8.13	6.35	4	4	2.41	2.65	0.6111	0.5233
162	Patitson et al, 2016	Positive plant–soil feedbacks of the invasive Impatiens glandulifera and their effects on above-ground microbial communities. Weed Research.	REINOUNIDO	Temperate	Abandoned crop	Herbaceous	No allelopathic	Balsaminaceae	Impatiens glandulifera	Bacteria biomass	6.05	3.64	20	20	0.79	0.15	4.1543	0.3157
163	Patitson et al, 2016	Positive plant–soil feedbacks of the invasive Impatiens glandulifera and their effects on above-ground microbial communities. Weed Research.	REINOUNIDO	Temperate	Abandoned crop	Herbaceous	No allelopathic	Balsaminaceae	Impatiens glandulifera	FLF biomass	3.45	2.53	20	20	1.75	0.75	0.6698	0.1056
164	Xiao et al, 2014	Soil fungi rather than bacteria were modified by invasive plants, and that benefited invasive plant growth. Plant Soil 378, 253–264	CHINA	Subtropic	Disturbed area	Bush	Allelopathic	Asteraceae	Ageratina adenophora	Bacteria biomass	126.7	139.25	4	4	8.02	8	-1.3624	0.616
165	Xiao et al, 2014	Soil fungi rather than bacteria were modified by invasive plants, and that benefited invasive plant growth. Plant Soil 378, 253–264	CHINA	Subtropic	Disturbed area	Bush	Allelopathic	Asteraceae	Ageratina adenophora	Bacteria biomass	126.7	130.05	4	4	8.02	9.6	-0.3293	0.5068
166	Xiao et al, 2014	Soil fungi rather than bacteria were modified by invasive plants, and that benefited invasive plant growth. Plant Soil 378, 253–264	CHINA	Subtropic	Disturbed area	Bush	Allelopathic	Asteraceae	Chromolaena odorata	Bacteria biomass	132.2	139.25	4	4	6.09	8	-0.8623	0.5465
167	Xiao et al, 2014	Soil fungi rather than bacteria were modified by invasive plants, and that benefited invasive plant growth. Plant Soil 378, 253–264	CHINA	Subtropic	Disturbed area	Bush	Allelopathic	Asteraceae	Chromolaena odorata	Bacteria biomass	132.2	130.5	4	4	6.09	9.6	0.1839	0.5021
168	Xiao et al, 2014	Soil fungi rather than bacteria were modified by invasive plants, and that benefited invasive plant growth. Plant Soil 378, 253–264	CHINA	Subtropic	Disturbed area	Bush	Allelopathic	Asteraceae	Ageratina adenophora	FLF biomass	170.9	170.9	4	4	10.9	6.09	0	0.5
169	Xiao et al, 2014	Soil fungi rather than bacteria were modified by invasive plants, and that benefited invasive plant growth. Plant Soil 378, 253–264	CHINA	Subtropic	Disturbed area	Bush	Allelopathic	Asteraceae	Ageratina adenophora	FLF biomass	170.9	170.6	4	4	10.9	5.77	0.0299	0.5001
170	Xiao et al, 2014	Soil fungi rather than bacteria were modified by invasive plants, and that benefited invasive plant growth. Plant Soil 378, 253–264	CHINA	Subtropic	Disturbed area	Bush	Allelopathic	Asteraceae	Chromolaena odorata	FLF biomass	193.6	170.9	4	4	5.12	6.09	3.5086	1.2694
171	Xiao et al, 2014	Soil fungi rather than bacteria were modified by invasive plants, and that benefited invasive plant growth. Plant Soil 378, 253–264	CHINA	Subtropic	Disturbed area	Bush	Allelopathic	Asteraceae	Chromolaena odorata	FLF biomass	193.6	170.6	4	4	5.12	5.77	3.6666	1.3402
172	Yang et al, 2016	Spartina alterniflora invasion alters soil microbial community composition and microbial respiration following invasion. Scientific reports. chronosequence in a coastal wetland of China. 6:26880	CHINA	Subtropic	Coastal humidity	Pastureland	No allelopathic	Poaceae	Spartina alterniflora	FLF biomass	533.3	93.3	3	3	33.3	33.3	10.5706	9.9781
173	Yang et al, 2016	Spartina alterniflora invasion alters soil microbial community composition and microbial respiration following invasion. Scientific reports. chronosequence in a coastal wetland of China. 6:26880	CHINA	Subtropic	Coastal humidity	Pastureland	No allelopathic	Poaceae	Spartina alterniflora	Bacteria biomass	2886.66	886.66	3	3	93.3	206.66	9.9792	8.9654
174	Stefanowicz et al, 2019	Invasive plant species identity affects soil microbial communities in a mesocosm experiment. Applied Soil Ecology. Volume 136: 168-177	EUROPA	Temperate	Greenhouse	Bush	No allelopathic	Balsaminaceae	Impatiens glandulifera	Bacteria biomass	80.98	117.74	6	6	5.63	11.28	-3.8064	0.937
175	Stefanowicz et al, 2019	Invasive plant species identity affects soil microbial communities in a mesocosm experiment. Applied Soil Ecology. Volume 136: 168-177	EUROPA	Temperate	Greenhouse	Herbaceous	No allelopathic	Polygonaceae	Fallopia japonica	Bacteria biomass	84.37	117.74	6	6	5.08	11.28	-3.5213	0.85
176	Stefanowicz et al, 2019	Invasive plant species identity affects soil microbial communities in a mesocosm experiment. Applied Soil Ecology. Volume 136: 168-177	EUROPA	Temperate	Greenhouse	Herbaceous	No allelopathic	Asteraceae	Rudbeckia laciniata	Bacteria biomass	75.11	117.74	6	6	4.96	11.28	-4.5162	1.1832
177	Stefanowicz et al, 2019	Invasive plant species identity affects soil microbial communities in a mesocosm experiment. Applied Soil Ecology. Volume 136: 168-177	EUROPA	Temperate	Greenhouse	Herbaceous	No allelopathic	Asteraceae	Solidago gigantea	Bacteria biomass	85.49	117.74	6	6	2.7	11.28	-3.6297	0.8823
178	Stefanowicz et al, 2019	Invasive plant species identity affects soil microbial communities in a mesocosm experiment. Applied Soil Ecology. Volume 136: 168-177	EUROPA	Temperate	Greenhouse	Bush	No allelopathic	Balsaminaceae	Impatiens glandulifera	Bacteria biomass	80.98	73.08	6	6	5.63	2.48	1.6763	0.4504
179	Stefanowicz et al, 2019	Invasive plant species identity affects soil microbial communities in a mesocosm experiment. Applied Soil Ecology. Volume 136: 168-177	EUROPA	Temperate	Greenhouse	Herbaceous	No allelopathic	Polygonaceae	Fallopia japonica	Bacteria biomass	84.37	73.08	6	6	5.08	2.48	2.6071	0.6166
180	Stefanowicz et al, 2019	Invasive plant species identity affects soil microbial communities in a mesocosm experiment. Applied Soil Ecology. Volume 136: 168-177	EUROPA	Temperate	Greenhouse	Herbaceous	No allelopathic	Asteraceae	Rudbeckia laciniata	Bacteria biomass	75.11	73.08	6	6	4.96	2.48	0.4779	0.3428
181	Stefanowicz et al, 2019	Invasive plant species identity affects soil microbial communities in a mesocosm experiment. Applied Soil Ecology. Volume 136: 168-177	EUROPA	Temperate	Greenhouse	Herbaceous	No allelopathic	Asteraceae	Solidago gigantea	Bacteria biomass	85.49	73.08	6	6	2.7	2.48	4.4189	1.147
182	Stefanowicz et al, 2019	Invasive plant species identity affects soil microbial communities in a mesocosm experiment. Applied Soil Ecology. Volume 136: 168-177	EUROPA	Temperate	Greenhouse	Bush	No allelopathic	Balsaminaceae	Impatiens glandulifera	Bacteria biomass	17.11	30	6	6	1.56	4.22	-3.7401	0.9162
183	Stefanowicz et al, 2019	Invasive plant species identity affects soil microbial communities in a mesocosm experiment. Applied Soil Ecology. Volume 136: 168-177	EUROPA	Temperate	Greenhouse	Herbaceous	No allelopathic	Polygonaceae	Fallopia japonica	Bacteria biomass	28.82	30	6	6	0.17	4.22	-0.3647	0.3389
184	Stefanowicz et al, 2019	Invasive plant species identity affects soil microbial communities in a mesocosm experiment. Applied Soil Ecology. Volume 136: 168-177	EUROPA	Temperate	Greenhouse	Herbaceous	No allelopathic	Asteraceae	Rudbeckia laciniata	Bacteria biomass	31.33	30	6	6	2.22	4.22	0.3641	0.3389
185	Stefanowicz et al, 2019	Invasive plant species identity affects soil microbial communities in a mesocosm experiment. Applied Soil Ecology. Volume 136: 168-177	EUROPA	Temperate	Greenhouse	Herbaceous	No allelopathic	Asteraceae	Solidago gigantea	Bacteria biomass	18	30	6	6	1.11	4.22	-3.59	0.8703
186	Stefanowicz et al, 2019	Invasive plant species identity affects soil microbial communities in a mesocosm experiment. Applied Soil Ecology. Volume 136: 168-177	EUROPA	Temperate	Greenhouse	Bush	No allelopathic	Balsaminaceae	Impatiens glandulifera	Bacteria biomass	17.11	18.89	6	6	1.56	4	-0.5412	0.3455
187	Stefanowicz et al, 2019	Invasive plant species identity affects soil microbial communities in a mesocosm experiment. Applied Soil Ecology. Volume 136: 168-177	EUROPA	Temperate	Greenhouse	Herbaceous	No allelopathic	Polygonaceae	Fallopia japonica	Bacteria biomass	28.82	18.89	6	6	0.17	4	3.2378	0.7701
188	Stefanowicz et al, 2019	Invasive plant species identity affects soil microbial communities in a mesocosm experiment. Applied Soil Ecology. Volume 136: 168-177	EUROPA	Temperate	Greenhouse	Herbaceous	No allelopathic	Asteraceae	Rudbeckia laciniata	Bacteria biomass	31.33	18.89	6	6	2.22	4	3.5498	0.8584
189	Stefanowicz et al, 2019	Invasive plant species identity affects soil microbial communities in a mesocosm experiment. Applied Soil Ecology. Volume 136: 168-177	EUROPA	Temperate	Greenhouse	Herbaceous	No allelopathic	Asteraceae	Solidago gigantea	Bacteria biomass	18	18.89	6	6	1.11	4	-0.2799	0.3366
190	Stefanowicz et al, 2019	Invasive plant species identity affects soil microbial communities in a mesocosm experiment. Applied Soil Ecology. Volume 136: 168-177	EUROPA	Temperate	Greenhouse	Bush	No allelopathic	Balsaminaceae	Impatiens glandulifera	FLF biomass	1.5	2.95	6	6	0.14	0.24	-6.8126	2.2671
191	Stefanowicz et al, 2019	Invasive plant species identity affects soil microbial communities in a mesocosm experiment. Applied Soil Ecology. Volume 136: 168-177	EUROPA	Temperate	Greenhouse	Herbaceous	No allelopathic	Polygonaceae	Fallopia japonica	FLF biomass	2.75	2.95	6	6	0.44	0.24	-0.5209	0.3446
192	Stefanowicz et al, 2019	Invasive plant species identity affects soil microbial communities in a mesocosm experiment. Applied Soil Ecology. Volume 136: 168-177	EUROPA	Temperate	Greenhouse	Herbaceous	No allelopathic	Asteraceae	Rudbeckia laciniata	FLF biomass	1.49	2.95	6	6	0.22	0.24	-5.854	1.7612
193	Stefanowicz et al, 2019	Invasive plant species identity affects soil microbial communities in a mesocosm experiment. Applied Soil Ecology. Volume 136: 168-177	EUROPA	Temperate	Greenhouse	Herbaceous	No allelopathic	Asteraceae	Solidago gigantea	FLF biomass	0.37	2.95	6	6	0.03	0.24	-13.925	8.4127
194	Stefanowicz et al, 2019	Invasive plant species identity affects soil microbial communities in a mesocosm experiment. Applied Soil Ecology. Volume 136: 168-177	EUROPA	Temperate	Greenhouse	Bush	No allelopathic	Balsaminaceae	Impatiens glandulifera	FLF biomass	1.5	0.84	6	6	0.14	0.06	5.6566	1.6665
195	Stefanowicz et al, 2019	Invasive plant species identity affects soil microbial communities in a mesocosm experiment. Applied Soil Ecology. Volume 136: 168-177	EUROPA	Temperate	Greenhouse	Herbaceous	No allelopathic	Polygonaceae	Fallopia japonica	FLF biomass	2.75	0.84	6	6	0.44	0.06	5.6148	1.6469
196	Stefanowicz et al, 2019	Invasive plant species identity affects soil microbial communities in a mesocosm experiment. Applied Soil Ecology. Volume 136: 168-177	EUROPA	Temperate	Greenhouse	Herbaceous	No allelopathic	Asteraceae	Rudbeckia laciniata	FLF biomass	1.49	0.84	6	6	0.22	0.06	3.721	0.9103
197	Stefanowicz et al, 2019	Invasive plant species identity affects soil microbial communities in a mesocosm experiment. Applied Soil Ecology. Volume 136: 168-177	EUROPA	Temperate	Greenhouse	Herbaceous	No allelopathic	Asteraceae	Solidago gigantea	FLF biomass	0.37	0.84	6	6	0.03	0.06	-9.1463	3.8189
198	Stefanowicz et al, 2019	Invasive plant species identity affects soil microbial communities in a mesocosm experiment. Applied Soil Ecology. Volume 136: 168-177	EUROPA	Temperate	Greenhouse	Bush	No allelopathic	Balsaminaceae	Impatiens glandulifera	FLF biomass	0.51	1.98	6	6	0.07	0.25	-7.3916	2.6098
199	Stefanowicz et al, 2019	Invasive plant species identity affects soil microbial communities in a mesocosm experiment. Applied Soil Ecology. Volume 136: 168-177	EUROPA	Temperate	Greenhouse	Herbaceous	No allelopathic	Polygonaceae	Fallopia japonica	FLF biomass	2.1	1.98	6	6	0.29	0.25	0.4091	0.3403
200	Stefanowicz et al, 2019	Invasive plant species identity affects soil microbial communities in a mesocosm experiment. Applied Soil Ecology. Volume 136: 168-177	EUROPA	Temperate	Greenhouse	Herbaceous	No allelopathic	Asteraceae	Rudbeckia laciniata	FLF biomass	1.33	1.98	6	6	0.22	0.25	-2.548	0.6038
201	Stefanowicz et al, 2019	Invasive plant species identity affects soil microbial communities in a mesocosm experiment. Applied Soil Ecology. Volume 136: 168-177	EUROPA	Temperate	Greenhouse	Herbaceous	No allelopathic	Asteraceae	Solidago gigantea	FLF biomass	0.6	1.98	6	6	0.1	0.25	-6.6906	2.1985
202	Stefanowicz et al, 2019	Invasive plant species identity affects soil microbial communities in a mesocosm experiment. Applied Soil Ecology. Volume 136: 168-177	EUROPA	Temperate	Greenhouse	Bush	No allelopathic	Balsaminaceae	Impatiens glandulifera	FLF biomass	0.51	0.52	6	6	0.07	0.18	-0.0676	0.3335
203	Stefanowicz et al, 2019	Invasive plant species identity affects soil microbial communities in a mesocosm experiment. Applied Soil Ecology. Volume 136: 168-177	EUROPA	Temperate	Greenhouse	Herbaceous	No allelopathic	Polygonaceae	Fallopia japonica	FLF biomass	2.1	0.52	6	6	0.29	0.18	6.0429	1.8549
204	Stefanowicz et al, 2019	Invasive plant species identity affects soil microbial communities in a mesocosm experiment. Applied Soil Ecology. Volume 136: 168-177	EUROPA	Temperate	Greenhouse	Herbaceous	No allelopathic	Asteraceae	Rudbeckia laciniata	FLF biomass	1.33	0.52	6	6	0.22	0.18	3.7199	0.9099
205	Stefanowicz et al, 2019	Invasive plant species identity affects soil microbial communities in a mesocosm experiment. Applied Soil Ecology. Volume 136: 168-177	EUROPA	Temperate	Greenhouse	Herbaceous	No allelopathic	Asteraceae	Solidago gigantea	FLF biomass	0.6	0.52	6	6	0.1	0.18	0.5072	0.3441
206	Zubek et al, 2016	Invasive plant species identity affects soil microbial communities in a mesocosm experiment. Applied Soil Ecology. Volume 136: 168-177	EUROPA	Temperate	Greenhouse	Herbaceous	No allelopathic	Polygonaceae	Fallopia japonica	AMF richness	1.7	1.4	8	8	1.5	1.5	0.1891	0.2511
207	Zubek et al, 2016	Invasive plant species identity affects soil microbial communities in a mesocosm experiment. Applied Soil Ecology. Volume 136: 168-177	EUROPA	Temperate	Greenhouse	Herbaceous	No allelopathic	Polygonaceae	Fallopia japonica	AMF richness	2.5	1.7	8	8	1.8	1.6	0.4442	0.2562
208	Zubek et al, 2016	Invasive plant species identity affects soil microbial communities in a mesocosm experiment. Applied Soil Ecology. Volume 136: 168-177	EUROPA	Temperate	Greenhouse	Herbaceous	No allelopathic	Asteraceae	Rudbeckia laciniata	AMF richness	2.3	2.5	8	8	1.8	1.4	-0.1173	0.2504
209	Zubek et al, 2016	Invasive plant species identity affects soil microbial communities in a mesocosm experiment. Applied Soil Ecology. Volume 136: 168-177	EUROPA	Temperate	Greenhouse	Herbaceous	No allelopathic	Asteraceae	Rudbeckia laciniata	AMF richness	2.8	2.2	8	8	1.7	1.5	0.3539	0.2539
210	Zubek et al, 2016	Invasive plant species identity affects soil microbial communities in a mesocosm experiment. Applied Soil Ecology. Volume 136: 168-177	EUROPA	Temperate	Greenhouse	Herbaceous	No allelopathic	Asteraceae	Solidago gigantea	AMF richness	2.5	2.1	8	8	1.8	1.5	0.2283	0.2516
211	Zubek et al, 2016	Invasive plant species identity affects soil microbial communities in a mesocosm experiment. Applied Soil Ecology. Volume 136: 168-177	EUROPA	Temperate	Greenhouse	Herbaceous	No allelopathic	Asteraceae	Solidago gigantea	AMF richness	3.4	2.2	8	8	1.9	2	0.5816	0.2606
